# Supplementary material for: The kinetics of humoral response and its relationship with the disease severity in COVID-19
Source: Commun Biol. 2020 Dec 11;3:780. doi: 10.1038/s42003-020-01526-8 (PMC7733479; doi:10.1038/s42003-020-01526-8)
Supplement: Supplementary file 3 — Supplementary Data 1 [file 42003_2020_1526_MOESM3_ESM.xlsx]

## Sheet: Sheet1
Supplementary Data 1. The basic information of patients/samples and antibody levels.
Sample. no	Patients. no	Gender(1male/2female)	Age (yrs)	Disease Severity(0mild/1severe)	Days after symptom onset	NAbs (titers)	N-IgA (OD450)	N-IgM (OD450)	N-IgG (OD450)	S-IgA (OD450)	S-IgM (OD450)	S-IgG (OD450)	RBD-IgM (OD450)	RBD-IgG (OD450)
1	1	2	65	0	3	10	0.175	0.18875	0.5505	0.1774	0.17105	0.2775	0.18485	0.25855
2	2	1	44	0	17	10	0.36885	0.38745	0.04945	0.08585	0.0505	0.0522	0.5388	0.5859
3	2	1	44	0	13		0.2746	0.37205	1.10195	0.0909	0.0647	0.37455	0.0987	0.1384
4	3	2	47	0	15	20	0.44835	0.5054	0.79005	0.33885	0.41515	0.28165	0.4728	0.8333
5	3	2	47	0	11		0.4448	0.46915	0.6433	0.3889	0.08255	0.1434	0.3096	0.436
6	4	1	50	0	25	40	0.22605	0.1664	0.26945	0.1091	0.122691	0.1678	0.18645	0.1823
7	5	2	31	0	9		0.42435	0.19155	0.26095	0.15065	0.26155	0.1975	0.139931	0.212264
8	5	2	31	0	13	40	0.27905	0.2414	0.6638	0.16115	0.317	0.09825	0.139931	0.212264
9	6	1	61	1	19	19	0.3065	0.1176	1.22685	0.48245	0.19045	0.4086	0.4366	0.970878
10	6	1	61	1	15		0.26	0.2217	0.2217	0.74525	0.09585	0.33505	0.5279	1.11765
11	7	1	53	0	15	0	0.3708	0.2997	0.4469	0.1152	0.1874	0.7329	0.4788	1.0474
12	7	1	53	0	11		0.17335	0.22295	0.51915	0.0842	0.14055	0.37055	0.2118	0.2032
13	8	1	69	0	8		0.0792761	0.103321	0.178698	0.0946322	0.0571	0.0854	0.139931	0.212264
14	8	1	69	0	4	0	0.1732	0.10105	0.30635	0.09105	0.0542	0.2806	0.1185	0.3651
15	9	1	29	0	12		0.29195	0.46105	1.155	0.14265	0.30045	0.292	0.53935	0.20805
16	9	1	29	0	8	0	0.18615	0.2116	0.10305	0.108	0.12685	0.2376	0.4893	0.19835
17	10	2	48	0	18	20	0.61795	0.5424	0.4664	0.0816	0.2444	0.1374	0.1868	0.9476
18	10	2	48	0	14		0.13165	0.1877	0.3391	0.07015	0.0804	0.08275	0.139931	0.212264
19	11	1	41	1	13	32	0.33145	0.1952	1.3985	0.1927	0.2219	0.5017	0.1721	0.2701
20	11	1	41	1	9		0.342	0.44005	1.3131	0.3146	0.19265	0.68595	0.2596	1.6407
21	12	1	47	0	3	0	0.1354	0.168	0.4357	0.11765	0.1057	0.09735	0.3256	0.2543
22	13	1	41	1	19	60	0.49465	0.1537	1.63735	0.1512	0.4827	0.7173	0.5168	1.1628
23	13	1	41	1	15		0.1642	0.19625	1.25135	0.18335	0.199	0.877	0.6756	0.61085
24	14	1	51	0	16	10	0.17145	0.612	1.69975	0.10555	0.1631	0.2472	0.049	0.75755
25	14	1	51	0	12		0.49905	0.45585	1.3778	0.089	0.06125	0.08625	0.1135	0.30155
26	15	2	41	0	18		0.28635	0.3652	1.0349	0.2404	0.2599	0.18925	0.4093	1.3723
27	15	2	41	0	22	60	0.2759	0.2784	1.1358	0.157	0.2221	0.26695	0.5122	1.1842
28	16	1	82	0	30	80	0.1742	0.1053	0.2278	0.09485	0.122691	0.3651	0.12075	0.48725
29	17	2	36	0	20	0	0.0955	0.1662	0.2645	0.0576	0.14825	0.1573	0.08715	0.1611
30	18	2	51	0	12	20	0.20675	0.7583	1.035	0.19995	0.2032	0.53685	0.216	0.4382
31	18	2	51	0	8		0.20405	0.4631	1.01385	0.21345	0.2092	0.23655	0.1896	0.3576
32	19	1	48	0	29	112	0.479	0.32655	1.14565	0.30935	0.47505	1.02705	0.68325	0.5794
33	20	1	56	1	6	0	0.1104	0.0833	0.22995	0.0647	0.0592	0.05445	0.1615	0.1448
34	20	1	56	1	6		0.1274	0.09235	0.3697	0.0722	0.0977	0.11225	0.1563	0.17295
35	21	1	39	1	7	14	0.2187	0.07125	0.0498	0.0753	0.122691	0.13438	0.5662	1.1602
36	22	2	60	0	25	10	0.6946	0.4639	1.4925	0.47915	0.2906	0.43875	0.2535	0.6439
37	22	2	60	0	21		0.3647	0.35855	1.65445	0.94155	0.4188	0.21875	0.26	1.2039
38	23	1	29	0	12	0	0.34975	0.17685	0.59875	0.1693	0.1773	0.24085	0.3698	0.800727
39	23	1	29	0	8		0.15865	0.2708	0.12495	0.1588	0.07805	0.1876	0.4232	0.35675
40	24	1	42	1	16	16	0.43745	0.28665	0.95385	0.19995	0.1998	0.2435	0.23225	0.726494
41	24	1	42	1	12		0.1792	0.35835	1.0325	0.1611	0.1016	0.14495	0.0994	0.4437
42	25	1	40	1	24	80	0.24895	0.18465	1.5372	0.3073	0.27085	0.3594	0.1285	0.399
43	25	1	40	1	20		0.2135	0.4704	1.0929	0.50635	0.122691	0.4264	0.184	0.4334
44	26	1	66	0	27	126	0.1811	0.2338	0.8104	0.22985	0.3501	1.4272	0.78505	1.12515
45	27	2	67	0	22	160	0.2297	0.20165	1.0398	0.19985	0.2533	1.18675	0.44555	1.1695
46	28	2	73	0	4	0	0.0858	0.09155	0.1811	0.0967	0.09365	0.1385	0.0846	0.1352
47	29	1	41	0	6	0	0.1578	0.06955	0.41135	0.0841	0.4243	0.12935	0.16255	0.2738
48	30	1	23	0	5	0	0.0687	0.16055	0.4949	0.114	0.139	0.1095	0.2079	0.1783
49	31	2	46	0	20	0	0.1768	0.16515	0.6912	0.0954	0.17505	0.226175	0.1583	0.4618
50	32	1	39	0	46	25	0.1357	0.1825	0.55295	0.22145	0.2183	1.21885	0.37365	0.45745
51	33	1	34	0	12		0.2187	0.1827	0.5932	0.07995	0.07205	0.1261	0.21495	0.4111
52	33	1	34	0	5	0	0.2914	0.1305	0.9457	0.12445	0.1047	0.23465	0.16855	0.28095
53	34	1	44	0	13	0	0.26955	0.43285	0.30435	0.06865	0.08285	0.1314	0.1636	0.307279
54	34	1	44	0	9		0.0792761	0.103321	0.178698	0.0825841	0.122691	0.13438	0.4358	0.2291
55	35	2	44	0	12	0	0.7693	0.61875	0.6888	0.45745	0.1439	0.21555	0.3739	0.707001
56	35	2	44	0	8		0.13525	0.1726	0.17405	0.33705	0.08715	0.2357	0.6054	0.1754
57	36	1	47	0	21		0.0792761	0.103321	0.178698	0.0565	0.07845	0.0559	0.6044	0.6522
58	36	1	47	0	17	80	0.15045	0.166	0.4786	0.287	0.1512	0.3599	0.1654	0.1754
59	37	1	40	0	17		0.0792761	0.103321	0.178698	0.168656	0.05595	0.0542	0.42255	0.3379
60	37	1	40	0	13	40	0.321189	0.5226	0.82405	0.18335	0.23935	0.22905	0.06525	0.3191
61	38	1	70	0	15	0	0.2967	1.18245	1.0021	0.0891	0.14155	0.2599	0.2984	0.1168
62	38	1	70	0	11		0.121	0.762	0.6364	0.0965867	0.0626	0.27275	0.309	0.5442
63	39	1	32	0	4	0	0.0964	0.113	0.4774	0.07715	0.0686	0.2021	0.1815	0.2885
64	40	2	38	0	17	28	0.27475	0.2823	0.5112	0.1689	0.24455	0.3838	0.1869	0.2388
65	40	2	38	0	13		0.2723	0.16535	0.53895	0.20585	0.16025	0.1366	0.2719	0.4237
66	41	1	55	0	13	16	1.12835	0.6432	1.5717	0.12855	0.24045	0.26525	0.4597	0.212264
67	41	1	55	0	9		0.69965	1.10165	0.68695	0.13515	0.0772	0.19865	0.5029	0.7064
68	42	2	71	0	1	0	0.16	0.0924	0.11055	0.100666	0.122691	0.13438	0.0781	0.265
69	43	1	48	0	16		0.30355	0.49005	1.1962	0.34935	0.16915	0.3091	0.2257	0.773
70	43	1	48	0	12	0	0.1922	0.27225	0.892	0.4596	0.0593	0.4134	0.3016	0.2913
71	44	1	43	0	16	80	0.9003	0.23705	1.47335	0.13025	0.3074	0.29615	0.4054	0.968211
72	44	1	43	0	12		0.50975	0.5716	0.88835	0.1795	0.16475	0.1717	0.3227	1.0781
73	45	1	29	0	15	0	0.62225	0.2794	0.2708	0.07805	0.21745	0.138	0.5388	1.2352
74	45	1	29	0	11		0.18155	0.13505	0.0931	0.0724	0.10395	0.06635	0.6236	0.7132
75	46	2	39	0	7		0.1268	0.20895	0.41625	0.12705	0.1134	0.0703	0.2974	0.1324
76	46	2	39	0	10	10	0.22065	0.10965	0.3301	0.10135	0.0995	0.08265	0.3819	0.2453
77	47	1	57	0	19	0	0.47495	0.1409	1.32335	0.1004	0.09405	0.2591	0.139931	0.212264
78	47	1	57	0	15		0.31875	0.1203	1.3459	0.0921	0.05915	0.35035	0.0993	0.3363
79	48	1	22	0	19	80	0.29385	0.2414	0.721	0.2273	0.21225	0.46565	0.33775	0.31055
80	49	1	32	1	19	80	0.14005	0.22135	0.84605	0.78605	0.23385	0.31425	0.3739	0.3525
81	49	1	32	1	15		0.1792	0.29105	0.82815	0.9254	0.10155	0.235	0.3648	0.2032
82	50	1	72	1	28	0	0.16925	0.1225	0.3587	0.1171	0.10445	0.2532	0.12785	0.43405
83	51	1	32	0	14	0	0.36545	0.20535	0.33445	0.08635	0.23385	0.16355	0.2132	0.4919
84	51	1	32	0	10		0.13395	0.15045	0.10425	0.0852	0.1744	0.13065	0.1925	0.2913
85	52	2	49	0	16	63	0.32325	0.4433	1.0436	0.1043	0.29895	0.1779	0.7282	0.4737
86	52	2	49	0	12		0.29555	0.4561	0.19915	0.1167	0.1063	0.17355	0.3093	0.2761
87	53	1	45	0	20	0	0.1513	0.2458	0.32825	0.1277	0.1793	0.1891	0.15205	0.21885
88	54	1	54	0	15	20	0.374	0.22965	1.57805	0.17865	0.2241	0.4597	0.36935	0.438
89	54	1	54	0	11		0.215	0.2641	1.01615	0.15315	0.23765	0.21775	0.1153	0.1528
90	55	1	34	0	16		0.1489	0.0968	0.46715	0.11885	0.12405	0.1891	0.23685	0.2236
91	55	1	34	0	9	0	0.40725	0.25795	0.7997	0.1521	0.09995	0.1564	0.22875	0.17775
92	56	1	50	0	13		0.39495	0.1885	1.5641	0.2692	0.5021	0.68665	0.2944	0.59085
93	56	1	50	0	17	63	0.6387	0.27075	1.1823	0.2399	0.16115	0.3031	0.2223	0.53725
94	57	1	49	0	20		0.24135	0.37315	0.78	0.289	0.30115	0.5786	0.139931	0.212264
95	57	1	49	0	24	80	0.34785	0.48115	1.297	0.25705	0.50875	0.2401	0.139931	0.3187
96	58	1	38	0	13	10	0.53265	0.139	0.70145	0.14815	0.088	0.26665	0.3115	0.193276
97	58	1	38	0	9		0.2711	0.11645	0.2332	0.1302	0.05955	0.1762	0.3041	0.32425
98	59	1	62	1	15	0	0.17515	0.1636	0.56155	0.1286	0.13915	0.289025	0.15285	0.81135
99	60	2	76	1	23	19	0.37105	0.1817	0.99865	0.3013	0.22245	0.45275	0.22815	0.97705
100	61	1	42	0	15		0.0792761	0.103321	0.178698	0.32195	0.52375	0.36065	0.42255	0.3379
101	61	1	42	0	11	40	0.321189	0.4187	0.51815	0.34915	0.67	0.2824	0.2584	0.54375
102	62	1	31	0	19	80	0.07535	0.28885	0.6619	0.1847	0.14485	0.656	0.53935	0.20805
103	62	1	31	0	15		0.18925	0.4236	0.4728	0.2631	0.1735	0.54525	0.68715	0.19835
104	63	2	55	0	4	0	0.08205	0.19035	0.11365	0.0541	0.195	0.21334	0.1669	0.11575
105	64	1	62	0	6	0	0.2726	0.10985	0.5329	0.12543	0.13935	0.2552	0.09395	0.32555
106	65	2	67	0	7	0	0.1115	0.1169	0.2669	0.15976	0.1486	0.2258	0.11025	0.32945
107	66	1	45	0	9	15.5	0.14645	0.1537	1.723	0.49265	0.101	0.1665	0.25605	0.24775
108	67	2	68	0	9	0	0.12715	0.1694	0.16735	0.0943	0.11515	0.1143	0.0895	0.2131
109	68	1	52	1	27	16	0.5779	0.16595	1.02415	0.248	0.3326	0.4697	0.1854	0.6762
110	68	1	52	1	23		0.1005	0.0615	0.04945	0.150219	0.0539	0.06735	0.4456	0.1448
111	69	1	35	0	22	60	0.3812	0.2061	0.49035	0.13815	0.24675	1.21865	0.2581	0.1028
112	70	1	54	0	29	49	0.2619	0.1291	0.74615	0.2314	0.1438	0.40695	0.3414	0.43975
113	71	2	52	1	17	80	0.632	0.67065	0.9195	0.22685	0.2376	0.336	0.1914	0.212264
114	71	2	52	1	13		0.0792761	0.103321	0.178698	0.23965	0.0522	0.0531	0.07605	0.1008
115	72	1	61	0	8	0	0.0687	0.12495	0.21755	0.1092	0.13545	0.24	0.10335	0.28245
116	73	2	56	0	14	0	0.1498	0.2872	0.9389	0.07585	0.18015	0.5769	0.2329	0.8213
117	73	2	56	0	10		0.1367	0.33185	0.9246	0.0761	0.18945	0.10985	0.4117	1.075
118	74	2	37	0	7	0	0.1247	0.2639	0.2164	0.11743	0.28905	0.14796	0.22005	0.22015
119	75	1	33	0	1	0	0.1344	0.15665	0.5864	0.11045	0.0993	0.16645	0.2831	0.31825
120	76	2	58	0	12		0.0792761	0.103321	0.178698	0.0976043	0.04255	0.06585	0.21	1.13525
121	76	2	58	0	8	0	0.12045	0.17215	0.12325	0.07565	0.06415	0.086	0.1735	0.76695
122	77	2	51	1	16	41	0.05025	0.06925	0.04995	0.113677	0.122691	0.08605	0.1965	0.2738
123	78	1	38	0	10	0	0.143	0.1438	0.46645	0.08305	0.1609	0.1395	0.2062	1.1145
124	78	1	38	0	6		0.1165	0.1878	0.0951	0.0783	0.15095	0.2701	0.1713	0.902
125	79	1	45	0	2	0	0.18255	0.1814	0.7138	0.1364	0.09215	0.1395	0.21475	0.17925
126	80	1	57	0	10	0	0.097	0.1487	0.31215	0.1086	0.1955	0.1977	0.1286	0.2214
127	81	1	45	0	6	0	0.11905	0.1186	0.4448	0.09275	0.0867	0.15585	0.1987	0.2081
128	82	2	31	0	14	0	0.2518	0.133	0.5206	0.0676	0.2133	0.2856	0.4597	0.5708
129	82	2	31	0	10		0.12635	0.1411	0.1376	0.0824	0.24065	0.3518	0.1419	0.5705
130	83	1	43	0	23	12	0.47725	0.4369	0.34875	0.088	0.1982	0.2165	0.216	0.4382
131	83	1	43	0	19		0.32585	0.21165	0.27355	0.1082	0.1658	0.2952	0.2185	0.7397
132	84	1	66	1	19		0.05145	0.0719	0.0498	0.05375	0.05145	0.0589	0.3334	1.48676
133	84	1	66	1	15	40	0.1657	0.22175	0.78365	0.3949	0.35445	0.24815	0.0508	1.27745
134	85	1	40	0	25	20	0.161	0.27715	0.2247	0.22305	0.16775	0.3381	0.24025	0.4369
135	86	1	31	0	6	0	0.09965	0.1453	0.4686	0.0929	0.08965	0.0762	0.2218	0.1917
136	86	1	31	0	9		0.1428	0.115	0.2753	0.08825	0.08015	0.08585	0.19105	0.17505
137	87	1	48	0	15	0	1.536	0.50355	0.7357	0.1615	0.1256	0.2647	0.1883	1.206
138	87	1	48	0	11		0.96275	0.21825	0.61705	0.1695	0.26855	0.3642	0.1088	1.0224
139	88	1	43	0	18	20	0.7046	0.20955	1.6281	0.125	0.10185	0.2933	0.237	1.02156
140	88	1	43	0	14		0.2725	0.1545	1.4784	0.1176	0.06355	0.2617	0.2319	0.47145
141	89	2	53	0	8	30	0.41755	0.31705	0.8545	0.0786	0.1524	0.1499	0.2356	0.6793
142	89	2	53	0	4		0.2448	0.25805	0.35605	0.07165	0.24885	0.0913	0.4835	0.3609
143	90	1	46	0	12	10	0.4417	0.2705	0.7071	0.1124	0.1658	0.32155	0.1966	0.6367
144	90	1	46	0	8		0.13795	0.1711	0.2786	0.09125	0.1248	0.332	0.1658	0.2087
145	91	1	50	0	16	60	0.2976	0.4706	0.64785	0.65185	0.12615	0.37535	0.8554	1.3294
146	91	1	50	0	12		0.167	0.17415	0.4861	0.7771	0.07245	0.46055	0.3867	0.5491
147	92	1	47	0	12	0	0.30635	0.16235	0.7079	0.1829	0.14605	0.3712	0.36935	0.2021
148	92	1	47	0	8		0.1744	0.2496	0.1323	0.1781	0.0922	0.1331	0.2877	0.3043
149	93	1	45	0	13		0.8372	0.60775	1.11215	0.11365	0.2013	0.16535	0.1914	0.212264
150	93	1	45	0	9	0	0.15675	0.12845	0.3391	0.08795	0.2894	0.07555	0.1058	0.1692
151	94	1	78	1	18		0.342	0.54595	1.1755	0.13875	0.2113	0.51805	0.2942	0.29265
152	94	1	78	1	22	20	0.3133	0.4296	1.42345	0.0948	0.08205	0.5106	0.1682	0.303761
153	95	2	48	0	20		0.04915	0.2932	0.96945	0.13565	0.12605	0.45965	0.1005	0.5903
154	95	2	48	0	24	0	0.23695	0.25955	1.37845	0.09155	0.23645	0.3941	0.139931	0.1168
155	96	2	59	0	11	40	0.1002	0.11525	0.2444	0.12696	0.1826	0.14041	0.1264	0.2357
156	97	2	65	0	3	0	0.126	0.07245	0.2268	0.1221	0.1468	0.1603	0.0759	0.2511
157	98	1	44	1	22	0	0.1662	0.1239	1.1648	0.12235	0.1244	0.78045	0.2694	1.73191
158	98	1	44	1	18		0.1684	0.25755	0.66495	0.17575	0.26325	0.496	0.2737	0.7842
159	99	1	49	1	8		0.15555	0.13095	0.51055	0.08075	0.0844	0.13255	0.1544	0.19575
160	99	1	49	1	5	0	0.22325	0.1118	0.8661	0.1202	0.08115	0.12475	0.14615	0.17355
161	100	1	40	0	4	0	0.079	0.10265	0.2752	0.0862	0.1518	0.23964	0.1134	0.31835
162	101	1	51	1	18	0	0.23755	0.14755	1.05505	0.0853	0.1185	0.2678	0.2937	0.2701
163	101	1	51	1	14		1.07385	0.21965	0.94505	0.10915	0.2714	0.25695	0.3324	0.4586
164	102	2	70	0	16	0	0.3956	0.22815	1.5309	0.14675	0.1565	0.3959	0.2456	0.834346
165	102	2	70	0	12		0.2994	0.326	1.45405	0.1282	0.0868	0.2744	0.3684	1.43005
166	103	1	73	0	4	0	0.4469	0.28825	0.31815	0.1185	0.13925	0.159145	0.09815	0.2437
167	104	2	35	0	3	0	0.0749	0.1044	0.21345	0.0819	0.14785	0.1644	0.10465	0.23775
168	105	2	44	0	16	0	0.6755	0.47915	1.0512	0.16055	0.23045	0.2434	0.2906	0.381002
169	105	2	44	0	12		0.08675	0.0831	0.0514	0.155	0.122691	0.3265	0.173	0.29645
170	106	2	48	0	3	0	0.09395	0.15395	0.2636	0.0678	0.1981	0.2441	0.1386	0.2872
171	107	2	50	1	8	0	0.0909	0.08245	0.62865	0.0854	0.108	0.1097	0.1918	0.16915
172	108	1	26	0	11	80	0.3361	0.2774	0.8459	0.0948	0.2539	0.6118	0.2698	1.14963
173	108	1	26	0	7		0.20435	0.39825	0.15475	0.11455	0.27735	0.35785	0.2221	0.57105
174	109	2	30	0	15	40	0.5162	0.6417	0.73665	0.12405	0.23965	0.2105	0.0607	0.7193
175	109	2	30	0	11		0.04925	0.08955	0.0507	0.1183	0.15355	0.10885	0.2223	0.5299
176	110	1	42	0	3	0	0.1188	0.22075	0.6154	0.1425	0.14995	0.11875	0.28845	0.2317
177	110	1	42	0	3		0.12485	0.19445	0.5	0.13425	0.144	0.12705	0.3662	0.1917
178	111	1	42	0	22	80	0.3646	0.4078	0.31635	0.3869	0.46715	0.5789	0.6213	0.52275
179	112	1	21	0	4	0	0.1526	0.1852	1.22715	0.13095	0.11685	0.26945	0.23705	0.2639
180	113	1	57	0	2	0	0.11775	0.12075	0.6485	0.0947	0.11435	0.1502	0.17035	0.2185
181	114	1	46	0	23	0	0.65835	1.10565	1.5516	0.45475	0.20315	0.2181	0.2948	0.4462
182	114	1	46	0	19		0.24385	0.297	0.86455	0.5499	0.08935	0.2041	0.4274	0.2692
183	115	2	29	0	8	56	0.3704	0.34575	1.2703	0.1094	0.35385	0.1952	0.27255	0.23295
184	116	2	36	1	5	0	0.16945	0.2977	0.690695	0.12315	0.1532	0.12575	0.2438	0.1682
185	117	2	53	0	16	12	0.6304	0.4177	1.2414	0.10555	0.2277	0.4385	0.1916	0.8641
186	117	2	53	0	12		0.1738	0.20545	0.9204	0.1197	0.1447	0.1943	0.1772	0.5674
187	118	1	51	0	12	0	0.359	0.1496	0.4906	0.14175	0.12365	0.38535	0.3866	0.9196
188	118	1	51	0	8		0.08715	0.2109	0.09945	0.0878	0.1643	0.20695	0.3692	0.4953
189	119	2	56	0	22	40	0.10355	0.1143	0.6306	0.10115	0.17945	0.3012	0.22535	0.411
190	120	2	49	0	17	40	0.1327	0.1631	1.35985	0.14315	0.15225	0.4846	0.139931	0.212264
191	120	2	49	0	13		0.2117	0.3155	0.8212	0.2694	0.1535	0.34675	0.17355	0.6829
192	121	1	56	0	14	0	0.4362	0.74075	0.4965	0.09345	0.1305	0.1659	0.3504	0.4466
193	121	1	56	0	10		0.13835	0.27655	0.1258	0.0977	0.09095	0.18875	0.1305	0.1368
194	122	2	55	0	19	60	0.4382	0.16945	1.24775	0.1015	0.1393	0.57065	0.6532	0.9153
195	122	2	55	0	15		0.36885	0.15705	0.5993	0.15855	0.0723	0.33265	0.2185	0.7561
196	123	1	56	1	19	20	0.2124	0.21535	0.94675	0.3203	0.2591	0.4545	0.139931	0.212264
197	123	1	56	1	15		0.1976	0.37205	0.33785	0.39945	0.1168	0.2911	0.17625	0.9512
198	124	1	49	0	14	10	0.4447	0.1543	1.54625	0.14985	0.247	0.29725	0.1147	0.3808
199	124	1	49	0	10		0.48875	0.24885	0.7999	0.13595	0.12255	0.29575	0.1666	0.2761
200	125	1	76	1	16		0.0792761	0.103321	0.178698	0.137371	0.06155	0.0586	0.139931	0.212264
201	125	1	76	1	12	0	0.1409	0.11435	0.23715	0.1016	0.0628	0.1863	0.09775	0.7965
202	126	1	64	0	18	56	0.4051	0.0825	0.30125	0.1192	0.122691	0.557	0.10345	0.59395
203	127	1	37	1	8	0	0.32535	0.368	0.27365	0.0792	0.10885	0.19165	0.139931	0.212264
204	128	1	69	1	8	40	0.0792761	0.103321	0.178698	0.156091	0.05125	0.0626	0.2325	1.098
205	128	1	69	1	4		0.32515	0.2397	0.50825	0.148	0.23425	0.3506	0.301	0.7273
206	129	1	39	0	18	0	0.0792761	0.103321	0.178698	0.07665	0.122691	0.13438	0.139931	0.212264
207	130	1	64	0	6	20	0.5822	0.3986	0.4469	0.08635	0.16115	0.25605	0.2168	0.5405
208	130	1	64	0	2		0.1104	0.20155	0.16325	0.0708	0.0904	0.3644	0.6301	0.5651
209	131	2	41	0	5		0.1094	0.1187	0.13575	0.1475	0.5594	0.1252	0.139931	0.212264
210	131	2	41	0	9	0	1.0972	0.2298	1.39755	0.31775	0.17265	0.1108	0.6805	1.123
211	132	1	25	0	3	0	0.0833	0.137	0.18515	0.102	0.16945	0.3056	0.12335	0.16665
212	133	1	55	1	7	0	0.1409	0.1138	0.5821	0.09365	0.0837	0.16975	0.18925	0.1627
213	133	1	55	1	10		0.10615	0.35405	0.35405	0.07755	0.07595	0.12685	0.1739	0.1665
214	134	2	69	1	15	39	0.45905	1.0879	1.4133	0.13675	0.1176	0.2975	0.2404	0.6323
215	134	2	69	1	11		0.1497	0.44585	0.8336	0.12085	0.06975	0.2547	0.444	0.7405
216	135	1	63	0	4	0	0.20485	0.1123	0.4179	0.0752	0.08585	0.0881	0.1517	0.23155
217	136	1	68	1	23	60.2	0.41745	0.21465	1.1281	0.2484	0.24895	0.456725	0.2335	1.07655
218	137	2	42	0	10		0.16765	0.14025	0.2568	0.1331	0.06525	0.42365	0.181	0.401
219	137	2	42	0	14	0	0.3406	0.17965	0.53925	0.1145	0.09345	0.23155	0.1448	0.6253
220	138	1	53	0	10	0	0.3722	0.72035	0.96215	0.0794	0.1921	0.20065	0.139931	0.212264
221	138	1	53	0	6		0.14585	0.18255	0.1325	0.0893	0.19335	0.1372	0.0591	0.4178
222	139	1	44	0	16	28	0.3316	0.1471	1.3499	0.21925	0.18685	0.52095	0.139931	0.212264
223	139	1	44	0	12		0.1645	0.1341	0.6155	0.46945	0.18725	0.3573	0.151	1.2152
224	140	2	66	0	4	20	0.3328	0.1711	0.81535	0.1501	0.2288	0.2332	0.17725	0.2642
225	141	2	54	0	13		0.4509	0.47985	1.262	0.058	0.24065	0.21915	0.2224	0.5721
226	141	2	54	0	9	0	0.089	0.24225	0.86095	0.09835	0.21435	0.1698	0.1329	0.2794
227	142	1	58	0	14	0	0.89985	0.38845	1.6577	0.07725	0.1581	0.2379	0.2449	0.2021
228	142	1	58	0	10		0.6127	0.72405	1.40155	0.09415	0.2021	0.13438	0.2118	0.227
229	143	2	67	1	23	38.2	0.5437	0.1284	1.5611	0.1683	0.121	0.51805	0.1541	0.848
230	144	1	58	1	17		0.0792761	0.103321	0.178698	0.112797	0.122691	0.13438	0.2608	0.3839
231	144	1	58	1	13	0	0.14645	0.111	0.3395	0.2061	0.25445	0.22565	0.2437	0.3895
232	145	2	34	0	7	0	0.1186	0.1698	0.4956	0.0753	0.17745	0.3028	0.1188	0.3986
233	146	2	55	0	5	0	0.15525	0.1852	1.22715	0.1187	0.1234	0.15305	0.2551	0.24885
234	147	2	45	0	11	0	0.1075	0.162	0.34825	0.1453	0.2005	0.6989	0.14215	0.2615
235	148	1	62	0	3	0	0.0729	0.10515	0.16745	0.0943	0.10435	0.1456	0.07715	0.163
236	149	2	48	1	29	0	0.321189	0.20645	0.5574	0.25785	0.3585	0.1111	0.2519	0.141623
237	149	2	48	1	25		0.598	0.2158	0.914	0.41865	0.32945	0.43105	0.3911	0.80915
238	150	1	51	0	11	0	0.3543	0.2411	0.99915	0.1547	0.16695	0.2618	0.12225	0.27515
239	151	2	45	0	9	40	0.2201	0.747	1.65785	0.11895	0.23065	0.25165	0.81335	0.4073
240	152	1	32	0	18	0	0.09625	0.092	0.23225	0.07665	0.122691	0.13438	0.07185	0.10395
241	153	1	63	0	16	112	0.47115	0.15375	1.967	0.20515	0.33015	1.01615	0.8924	0.94725
242	154	1	56	0	22	0	0.3786	0.1862	0.806	0.1648	0.17585	0.3382	0.244	0.8172
243	155	2	48	0	4	0	0.1078	0.09	0.1768	0.1097	0.128	0.14968	0.0884	0.20305
244	156	1	52	0	16	32	0.563	0.45395	1.1409	0.10405	0.5254	0.37305	0.23225	0.6193
245	156	1	52	0	12		0.163	0.42565	0.3611	0.0862	0.10425	0.12885	0.2247	0.2874
246	157	1	41	0	2	24.2	0.16885	0.1159	0.58655	0.11615	0.08835	0.18775	0.17845	0.2175
247	157	1	41	0	5		0.12235	0.1598	0.4324	0.0852	0.08255	0.16125	0.1951	0.3015
248	158	2	32	0	7		0.2117	0.29935	0.7997	0.0984	0.13235	0.10125	0.42995	0.25745
249	158	2	32	0	4	0	0.2322	0.3729	0.64685	0.11765	0.15085	0.11905	0.319	0.168
250	159	1	62	1	38	32	0.9634	0.1719	1.28955	0.1191	0.31005	0.3028	0.1357	0.23225
251	159	1	62	1	34		0.76345	0.1949	1.0654	0.175	0.267	0.38505	0.1069	0.23025
252	160	1	65	1	24		0.0792761	0.103321	0.178698	0.209396	0.05755	0.06425	0.2044	0.616311
253	160	1	65	1	20	41	1.0883	0.36915	1.38725	0.5784	0.267	0.32215	0.1433	0.5672
254	161	1	30	0	14	56	0.17025	0.26455	0.8361	0.3264	0.1689	0.26755	0.3014	0.3187
255	161	1	30	0	10		0.0792761	0.103321	0.178698	0.2654	0.122691	0.13438	0.1982	0.3414
256	162	1	46	0	16	40	0.36935	0.50485	1.59775	0.1598	0.2199	0.43535	0.4478	0.4688
257	162	1	46	0	12		0.3229	0.5977	1.4692	0.1947	0.18215	0.2492	0.2035	0.2663
258	163	2	31	1	1	60	0.321189	0.33815	0.2666	0.11635	0.39185	0.19315	0.139931	0.212264
259	164	1	45	0	26	49	0.38885	0.1641	1.1635	0.12245	0.26145	0.61705	0.2255	0.509
260	165	2	36	0	2	0	0.16595	0.2039	0.59375	0.08965	0.0839	0.16365	0.2914	0.3857
261	166	1	48	0	20	56	0.52975	0.2058	1.3213	0.2179	0.29595	0.51955	0.21875	0.4926
262	167	2	70	1	7	0	0.3178	0.3636	0.1924	0.11295	0.1682	0.2386	0.2336	0.9044
263	167	2	70	1	3		0.10865	0.1109	0.0848	0.09665	0.18885	0.108	0.1437	0.5005
264	168	1	69	0	26	10	0.3324	0.6134	0.7534	0.21885	0.12815	0.2152	0.1907	0.2388
265	168	1	69	0	22		0.3409	0.5609	0.7219	0.312	0.09455	0.3171	0.2226	0.744
266	169	1	44	1	25	12	0.2683	0.5976	0.9338	0.20325	0.2722	0.38855	0.139931	0.212264
267	169	1	44	1	21		0.3956	0.35595	0.948	0.2254	0.2055	0.3106	0.0509	0.8459
268	170	1	57	0	17	0	0.321189	0.10135	0.6493	0.20605	0.0994	0.4114	0.1416	0.23225
269	170	1	57	0	13		0.31255	0.10055	0.24205	0.2227	0.05725	0.1747	0.1011	0.2608
270	171	2	54	0	14	20	0.60105	0.379	0.97705	0.1275	0.2423	0.30815	0.1438	0.4601
271	171	2	54	0	10		0.41615	0.26585	0.5023	0.15585	0.19505	0.34335	0.1001	0.0909
272	172	2	67	0	6		0.18435	0.14905	0.2518	0.121	0.05605	0.1571	0.2776	0.2242
273	172	2	67	0	10	10	0.59965	0.24725	1.27655	0.28455	0.2335	0.2695	0.1185	0.3651
274	173	2	18	0	2	0	0.13585	0.31905	0.8836	0.13105	0.1439	0.1311	0.27555	0.191
275	174	2	67	0	18	40	0.49985	0.16515	0.90365	0.14525	0.1894	0.2537	0.256	0.3399
276	174	2	67	0	14		0.48875	0.2446	0.62965	0.23575	0.16365	0.33655	0.1741	0.4115
277	175	2	29	0	2	0	0.1732	0.2083	0.8622	0.1268	0.09905	0.17395	0.3277	0.30055
278	175	2	29	0	5		0.1219	0.45145	0.45145	0.10535	0.1284	0.1254	0.2611	0.27915
279	176	1	60	0	10	20	0.60985	0.46275	0.5426	0.28405	0.38595	0.34605	0.3655	0.3034
