# Supplementary material for: The kinetics of humoral response and its relationship with the disease severity in COVID-19
Source: Commun Biol. 2020 Dec 11;3:780. doi: 10.1038/s42003-020-01526-8 (PMC7733479; doi:10.1038/s42003-020-01526-8)
Supplement: Supplementary file 4 — Supplementary Data 2 [file 42003_2020_1526_MOESM4_ESM.xlsx]

## Sheet: 2-1
Supplementary Data 2-1. The number of samples tested positive at each time point given in days.
Day	N-IgA	N-IgM	N-IgG	S-IgA	S-IgM	S-IgG	NAbs	Sample no.	Case no.
1	3	2	1	0	1	0	1	3	3
2	7	5	6	0	0	1	1	7	6
3	6	6	4	2	0	3	1	10	8
4	9	7	9	2	3	6	1	13	11
5	7	6	7	1	1	1	0	8	5
6	9	5	6	0	1	3	1	10	6
7	9	6	4	1	2	4	1	9	6
8	11	12	5	5	2	5	3	16	8
9	11	9	8	5	4	2	2	13	7
10	14	14	11	4	4	6	3	16	6
11	12	11	10	6	5	9	3	13	5
12	20	19	18	13	2	13	2	22	8
13	14	12	13	10	8	9	5	15	7
14	13	13	13	3	5	10	3	13	9
15	17	16	15	11	6	17	5	18	10
16	14	13	14	8	7	12	11	16	13
17	7	6	6	7	2	6	6	9	7
18	8	7	8	3	4	6	4	10	7
19	9	9	9	7	4	9	7	11	8
20	6	8	7	4	3	6	2	8	5
21	2	2	2	2	2	2	0	3	0
22	9	7	9	5	4	9	6	9	8
23	6	4	5	5	3	5	4	6	5
24	3	3	3	3	3	3	2	4	3
25	5	5	3	4	3	4	4	5	4
26	2	2	2	1	1	2	2	2	2
27	2	2	2	2	2	2	2	2	2
28	0	0	1	0	0	1	0	1	1
"Day" represents days after symptom onset. "Sample no." represents the total number of samples tested in each day and "Case no." represents the number of patients tested in each day.

## Sheet: 2-2
Supplementary Data 2-2. Positive rate of IgA, IgM, and IgG antibodies against SARS-CoV-2 N, S proteins and neutralizing antibodies (NAbs) in all the cases between 1-28 days after symptom onset.
Day	N-IgA	N-IgM	N-IgG	S-IgA	S-IgM	S-IgG	NAbs	RBD
1	100	66.67	33.33	0	33.33	0	33.3333	0
2	100	71.43	85.71	0	0	14.29	16.6667	100
3	60	60	40	20	0	30	12.5	100
4	69.23	53.85	69.23	15.38	23.08	46.15	9.09091	100
5	87.5	75	87.5	12.5	12.5	12.5	0	0
6	90	50	60	0	10	30	16.6667	75
7	100	66.67	44.44	11.11	22.22	44.44	16.6667	100
8	68.75	75	31.25	31.25	12.5	31.25	37.5	58.33
9	84.62	69.23	61.54	38.46	30.77	15.38	28.5714	50
10	87.5	87.5	68.75	25	25	37.5	50	53.85
11	92.31	84.62	76.92	46.15	38.46	69.23	60	80
12	90.91	86.36	81.82	59.09	9.09	59.09	25	66.67
13	93.33	80	86.67	66.67	53.33	60	71.4286	53.33
14	100	100	100	23.08	38.46	76.92	33.3333	84.62
15	94.44	88.89	83.33	61.11	33.33	94.44	50	82.35
16	87.5	81.25	87.5	50	43.75	75	84.6154	80
17	77.78	66.67	66.67	77.78	22.22	66.67	85.7143	44.44
18	80	70	80	30	40	60	57.1429	60
19	81.82	81.82	81.82	63.64	36.36	81.82	87.5	63.64
20	75	100	87.5	50	37.5	75	40	80
21	66.67	66.67	66.67	66.67	66.67	66.67	0	100
22	100	77.78	100	55.56	44.44	100	75	87.5
23	100	66.67	83.33	83.33	50	83.33	80	66.67
24	75	75	75	75	75	75	66.6667	75
25	100	100	60	80	60	80	100	80
26	100	100	100	50	50	100	100	50
27	100	100	100	100	100	100	100	100
28	0	0	100	0	0	100	0	0
‘Day’ represents days after symptom onset.

## Sheet: 2-3
Supplementary Data 2-3. Levels of IgM, IgA, and IgG antibodies and titers of NAbs against SARS-CoV-2 in plasma samples over course of the disease.
Antibodies	N-IgA					N-IgM					N-IgG					S-IgA					S-IgM					S-IgG					RBD-IgM					RBD-IgG					NAbs
Days after symptom onset	1-7	8-14	15-21	>21		1-7	8-14	15-21	>21		1-7	8-14	15-21	>21		1-7	8-14	15-21	>21		1-7	8-14	15-21	>21		1-7	8-14	15-21	>21		1-7	8-14	15-21	>21		1-7	8-14	15-21	>21		1-7	8-14	15-21	>21
	0.321189	0.15865	0.31875	0.3409		0.33815	0.2708	0.1203	0.5609		0.2666	0.12495	1.3459	0.7219		0.11635	0.1588	0.0921	0.312		0.39185	0.07805	0.05915	0.09455		0.19315	0.1876	0.35035	0.3171		0.139931	0.4232	0.0993	0.2226		0.212264	0.35675	0.3363	0.744		1.81291	0.69897	1.65321	0.69897
	0.16	0.08715	0.36885	0.1662		0.0924	0.2109	0.15705	0.1239		0.11055	0.09945	0.5993	1.1648		0.100666	0.0878	0.15855	0.12235		0.122691	0.1643	0.0723	0.1244		0.13438	0.20695	0.33265	0.78045		0.0781	0.3692	0.2185	0.2694		0.265	0.4953	0.7561	1.73191		0.69897	0.69897	1.39794	1.39794
	0.1344	0.1744	0.1976	0.3133		0.15665	0.2496	0.37205	0.4296		0.5864	0.1323	0.33785	1.42345		0.11045	0.1781	0.39945	0.0948		0.0993	0.0922	0.1168	0.08205		0.16645	0.1331	0.2911	0.5106		0.2831	0.2877	0.17625	0.1682		0.31825	0.3043	0.9512	0.303761		0.69897	0.69897	0.69897	1.81291
	0.1104	0.18615	0.26	0.2759		0.20155	0.2116	0.2217	0.2784		0.16325	0.10305	0.2217	1.1358		0.0708	0.108	0.74525	0.157		0.0904	0.12685	0.09585	0.2221		0.3644	0.2376	0.33505	0.26695		0.6301	0.4893	0.5279	0.5122		0.5651	0.19835	1.11765	1.1842		1.38382	1.65321	0.69897	1.92942
	0.16885	0.13525	0.1657	0.3646		0.1159	0.1726	0.22175	0.4078		0.58655	0.17405	0.78365	0.31635		0.11615	0.33705	0.3949	0.3869		0.08835	0.08715	0.35445	0.46715		0.18775	0.2357	0.24815	0.5789		0.17845	0.6054	0.0508	0.6213		0.2175	0.1754	1.27745	0.52275		0.69897	1.54407	1.59106	2.21748
	0.1732	0.13795	0.1642	0.2297		0.2083	0.1711	0.19625	0.20165		0.8622	0.2786	1.25135	1.0398		0.1268	0.09125	0.18335	0.19985		0.09905	0.1248	0.199	0.2533		0.17395	0.332	0.877	1.18675		0.3277	0.1658	0.6756	0.44555		0.30055	0.2087	0.61085	1.1695		0.69897	0.69897	1.39794	1.65321
	0.18255	0.12045	0.18925	0.10355		0.1814	0.17215	0.4236	0.1143		0.7138	0.12325	0.4728	0.6306		0.1364	0.07565	0.2631	0.10115		0.09215	0.06415	0.1735	0.17945		0.1395	0.086	0.54525	0.3012		0.21475	0.1735	0.68715	0.22535		0.17925	0.76695	0.19835	0.411		0.69897	1.74819	0.69897	1.81291
	0.11775	0.20405	0.1792	0.3812		0.12075	0.4631	0.29105	0.2061		0.6485	1.01385	0.82815	0.49035		0.0947	0.21345	0.9254	0.13815		0.11435	0.2092	0.10155	0.24675		0.1502	0.23655	0.235	1.21865		0.17035	0.1896	0.3648	0.2581		0.2185	0.3576	0.2032	0.1028		0.69897	0.69897	1.65321	0.69897
	0.16595	0.32535	0.374	0.3786		0.2039	0.368	0.22965	0.1862		0.59375	0.27365	1.57805	0.806		0.08965	0.0792	0.17865	0.1648		0.0839	0.10885	0.2241	0.17585		0.16365	0.19165	0.4597	0.3382		0.2914	0.139931	0.36935	0.244		0.3857	0.212264	0.438	0.8172		0.69897	0.69897	0.69897	0.69897
	0.13585	0.0792761	0.3708	0.1005		0.31905	0.103321	0.2997	0.0615		0.8836	0.178698	0.4469	0.04945		0.13105	0.0946322	0.1152	0.150219		0.1439	0.0571	0.1874	0.0539		0.1311	0.0854	0.7329	0.06735		0.27555	0.139931	0.4788	0.4456		0.191	0.212264	1.0474	0.1448		0.69897	0.69897	0.69897	1.07918
	0.10865	0.0792761	0.0792761	0.65835		0.1109	0.103321	0.103321	1.10565		0.0848	0.178698	0.178698	1.5516		0.09665	0.156091	0.32195	0.45475		0.18885	0.05125	0.52375	0.20315		0.108	0.0626	0.36065	0.2181		0.1437	0.2325	0.42255	0.2948		0.5005	1.098	0.3379	0.4462		0.69897	0.69897	1.61278	1.58206
	0.1188	0.41755	0.62225	0.47725		0.22075	0.31705	0.2794	0.4369		0.6154	0.8545	0.2708	0.34875		0.1425	0.0786	0.07805	0.088		0.14995	0.1524	0.21745	0.1982		0.11875	0.1499	0.138	0.2165		0.28845	0.2356	0.5388	0.216		0.2317	0.6793	1.2352	0.4382		0.69897	0.69897	1.92942	1.27875
	0.1354	0.0909	0.45905	0.5437		0.168	0.08245	1.0879	0.1284		0.4357	0.62865	1.4133	1.5611		0.11765	0.0854	0.13675	0.1683		0.1057	0.108	0.1176	0.121		0.09735	0.1097	0.2975	0.51805		0.3256	0.1918	0.2404	0.1541		0.2543	0.16915	0.6323	0.848		0.69897	1.19033	0.69897	1.81425
	0.12485	0.15555	0.44835	0.37105		0.19445	0.13095	0.5054	0.1817		0.5	0.51055	0.79005	0.99865		0.13425	0.08075	0.33885	0.3013		0.144	0.0844	0.41515	0.22245		0.12705	0.13255	0.28165	0.45275		0.3662	0.1544	0.4728	0.22815		0.1917	0.19575	0.8333	0.97705		0.69897	1.65321	1.79934	1.92942
	0.0833	0.3704	1.536	0.41745		0.137	0.34575	0.50355	0.21465		0.18515	1.2703	0.7357	1.1281		0.102	0.1094	0.1615	0.2484		0.16945	0.35385	0.1256	0.24895		0.3056	0.1952	0.2647	0.456725		0.12335	0.27255	0.1883	0.2335		0.16665	0.23295	1.206	1.07655		1.17609	0.69897	1.65321	1.92942
	0.126	0.0687	0.5162	0.0792761		0.07245	0.12495	0.6417	0.103321		0.2268	0.21755	0.73665	0.178698		0.1221	0.1092	0.12405	0.209396		0.1468	0.13545	0.23965	0.05755		0.1603	0.24	0.2105	0.06425		0.0759	0.10335	0.0607	0.2044		0.2511	0.28245	0.7193	0.616311		0.69897	1.39794	1.50515	0.69897
	0.0749	0.342	0.2967	0.24895		0.1044	0.44005	1.18245	0.18465		0.21345	1.3131	1.0021	1.5372		0.0819	0.3146	0.0891	0.3073		0.14785	0.19265	0.14155	0.27085		0.1644	0.68595	0.2599	0.3594		0.10465	0.2596	0.2984	0.1285		0.23775	1.6407	0.1168	0.399		0.69897	1.17609	1.17609	1.07918
	0.175	0.69965	0.17515	0.34785		0.18875	1.10165	0.1636	0.48115		0.5505	0.68695	0.56155	1.297		0.1774	0.13515	0.1286	0.25705		0.17105	0.0772	0.13915	0.50875		0.2775	0.19865	0.289025	0.2401		0.18485	0.5029	0.15285	0.139931		0.25855	0.7064	0.81135	0.3187		0.69897	0.69897	1.20412	1.17609
	0.09395	0.15675	0.05025	0.23695		0.15395	0.12845	0.06925	0.25955		0.2636	0.3391	0.04995	1.37845		0.0678	0.08795	0.113677	0.09155		0.1981	0.2894	0.122691	0.23645		0.2441	0.07555	0.08605	0.3941		0.1386	0.1058	0.1965	0.139931		0.2872	0.1692	0.2738	0.1168		0.69897	0.69897	1.81291	1.65321
	0.0729	0.089	0.0792761	0.598		0.10515	0.24225	0.103321	0.2158		0.16745	0.86095	0.178698	0.914		0.0943	0.09835	0.137371	0.41865		0.10435	0.21435	0.06155	0.32945		0.1456	0.1698	0.0586	0.43105		0.07715	0.1329	0.139931	0.3911		0.163	0.2794	0.212264	0.80915		0.69897	1.17609	1.07918	1.39794
	0.1732	0.0792761	0.9003	0.2683		0.10105	0.103321	0.23705	0.5976		0.30635	0.178698	1.47335	0.9338		0.09105	0.0825841	0.13025	0.20325		0.0542	0.122691	0.3074	0.2722		0.2806	0.13438	0.29615	0.38855		0.1185	0.4358	0.4054	0.139931		0.3651	0.2291	0.968211	0.212264		0.69897	0.69897	0.69897	1.17609
	0.32515	0.42435	0.3956	0.6946		0.2397	0.19155	0.22815	0.4639		0.50825	0.26095	1.5309	1.4925		0.148	0.15065	0.14675	0.47915		0.23425	0.26155	0.1565	0.2906		0.3506	0.1975	0.3959	0.43875		0.301	0.139931	0.2456	0.2535		0.7273	0.212264	0.834346	0.6439		0.69897	1.65321	1.44716	1.6902
	0.2448	0.2711	0.32325	0.22605		0.25805	0.11645	0.4433	0.1664		0.35605	0.2332	1.0436	0.26945		0.07165	0.1302	0.1043	0.1091		0.24885	0.05955	0.29895	0.122691		0.0913	0.1762	0.1779	0.1678		0.4835	0.3041	0.7282	0.18645		0.3609	0.32425	0.4737	0.1823		0.69897	1.92942	2.04922	1.20412
	0.2322	1.0972	0.36935	0.161		0.3729	0.2298	0.50485	0.27715		0.64685	1.39755	1.59775	0.2247		0.11765	0.31775	0.1598	0.22305		0.15085	0.17265	0.2199	0.16775		0.11905	0.1108	0.43535	0.3381		0.319	0.6805	0.4478	0.24025		0.168	1.123	0.4688	0.4369		1.39794	0.69897	1.92942	2.10037
	0.0964	0.40725	0.563	0.3324		0.113	0.25795	0.45395	0.6134		0.4774	0.7997	1.1409	0.7534		0.07715	0.1521	0.10405	0.21885		0.0686	0.09995	0.5254	0.12815		0.2021	0.1564	0.37305	0.2152		0.1815	0.22875	0.23225	0.1907		0.2885	0.17775	0.6193	0.2388		0.69897	0.69897	0.69897	0.69897
	0.1526	0.14645	0.17145	0.38885		0.1852	0.1537	0.612	0.1641		1.22715	1.723	1.69975	1.1635		0.13095	0.49265	0.10555	0.12245		0.11685	0.101	0.1631	0.26145		0.26945	0.1665	0.2472	0.61705		0.23705	0.25605	0.049	0.2255		0.2639	0.24775	0.75755	0.509		0.69897	1.65321	1.65321	0.69897
	0.20485	0.2201	0.43745	0.5779		0.1123	0.747	0.28665	0.16595		0.4179	1.65785	0.95385	1.02415		0.0752	0.11895	0.19995	0.248		0.08585	0.23065	0.1998	0.3326		0.0881	0.25165	0.2435	0.4697		0.1517	0.81335	0.23225	0.1854		0.23155	0.4073	0.726494	0.6762		0.69897	0.69897	1.17609	1.6902
	0.4469	0.1428	0.2976	0.1811		0.28825	0.115	0.4706	0.2338		0.31815	0.2753	0.64785	0.8104		0.1185	0.08825	0.65185	0.22985		0.13925	0.08015	0.12615	0.3501		0.159145	0.08585	0.37535	1.4272		0.09815	0.19105	0.8554	0.78505		0.2437	0.17505	1.3294	1.12515		0.69897	0.69897	1.44716	2.04922
	0.3328	0.12715	0.6304	0.16925		0.1711	0.1694	0.4177	0.1225		0.81535	0.16735	1.2414	0.3587		0.1501	0.0943	0.10555	0.1171		0.2288	0.11515	0.2277	0.10445		0.2332	0.1143	0.4385	0.2532		0.17725	0.0895	0.1916	0.12785		0.2642	0.2131	0.8641	0.43405		0.69897	0.69897	1.92942	1.92942
	0.1078	0.16765	0.30355	0.321189		0.09	0.14025	0.49005	0.20645		0.1768	0.2568	1.1962	0.5574		0.1097	0.1331	0.34935	0.25785		0.128	0.06525	0.16915	0.3585		0.14968	0.42365	0.3091	0.1111		0.0884	0.181	0.2257	0.2519		0.20305	0.401	0.773	0.141623		0.69897	0.69897	1.79934	1.50515
	0.0858	0.12635	0.6755	0.2619		0.09155	0.1411	0.47915	0.1291		0.1811	0.1376	1.0512	0.74615		0.0967	0.0824	0.16055	0.2314		0.09365	0.24065	0.23045	0.1438		0.1385	0.3518	0.2434	0.40695		0.0846	0.1419	0.2906	0.3414		0.1352	0.5705	0.381002	0.43975		0.69897	0.69897	0.69897	1.39794
	0.079	0.48875	0.3316	0.479		0.10265	0.24885	0.1471	0.32655		0.2752	0.7999	1.3499	1.14565		0.0862	0.13595	0.21925	0.30935		0.1518	0.12255	0.18685	0.47505		0.23964	0.29575	0.52095	1.02705		0.1134	0.1666	0.139931	0.68325		0.31835	0.2761	0.212264	0.5794		0.69897	0.69897	0.69897
	0.08205	0.6127	0.47115	0.1742		0.19035	0.72405	0.15375	0.1053		0.11365	1.40155	1.967	0.2278		0.0541	0.09415	0.20515	0.09485		0.195	0.2021	0.33015	0.122691		0.21334	0.13438	1.01615	0.3651		0.1669	0.2118	0.8924	0.12075		0.11575	0.227	0.94725	0.48725		0.69897	1.17609	1.65321
	0.1094	0.41615	0.1489	0.76345		0.1187	0.26585	0.0968	0.1949		0.13575	0.5023	0.46715	1.0654		0.1475	0.15585	0.11885	0.175		0.5594	0.19505	0.12405	0.267		0.1252	0.34335	0.1891	0.38505		0.139931	0.1001	0.23685	0.1069		0.212264	0.0909	0.2236	0.23025		1.39794	1.39794	1.39794
	0.22325	0.13835	0.15045	0.9634		0.1118	0.27655	0.166	0.1719		0.8661	0.1258	0.4786	1.28955		0.1202	0.0977	0.287	0.1191		0.08115	0.09095	0.1512	0.31005		0.12475	0.18875	0.3599	0.3028		0.14615	0.1305	0.1654	0.1357		0.17355	0.1368	0.1754	0.23225		0.69897	0.69897	1.39794
	0.2914	0.1367	0.0792761	0.1357		0.1305	0.33185	0.103321	0.1825		0.9457	0.9246	0.178698	0.55295		0.12445	0.0761	0.112797	0.22145		0.1047	0.18945	0.122691	0.2183		0.23465	0.10985	0.13438	1.21885		0.16855	0.4117	0.2608	0.37365		0.28095	1.075	0.3839	0.45745		0.69897	1.65321	0.69897
	0.0687	0.13395	0.321189			0.16055	0.15045	0.10135			0.4949	0.10425	0.6493			0.114	0.0852	0.20605			0.139	0.1744	0.0994			0.1095	0.13065	0.4114			0.2079	0.1925	0.1416			0.1783	0.2913	0.23225			0.69897	1.50515	1.74819
	0.16945	0.0792761	0.1327			0.2977	0.103321	0.1631			0.690695	0.178698	1.35985			0.12315	0.2654	0.14315			0.1532	0.122691	0.15225			0.12575	0.13438	0.4846			0.2438	0.1982	0.139931			0.1682	0.3414	0.212264			0.69897	1.20412	0.69897
	0.15525	0.60985	0.0792761			0.1852	0.46275	0.103321			1.22715	0.5426	0.178698			0.1187	0.28405	0.168656			0.1234	0.38595	0.05595			0.15305	0.34605	0.0542			0.2551	0.3655	0.42255			0.24885	0.3034	0.3379			0.69897	0.69897	1.81291
	0.12235	0.59965	0.36885			0.1598	0.24725	0.38745			0.4324	1.27655	0.04945			0.0852	0.28455	0.08585			0.08255	0.2335	0.0505			0.16125	0.2695	0.0522			0.1951	0.1185	0.5388			0.3015	0.3651	0.5859			0.69897	1.65321	1.39794
	0.1219	0.143	0.27475			0.45145	0.1438	0.2823			0.45145	0.46645	0.5112			0.10535	0.08305	0.1689			0.1284	0.1609	0.24455			0.1254	0.1395	0.3838			0.2611	0.2062	0.1869			0.27915	1.1145	0.2388			1.14613	1.17609	1.27875
	0.18435	0.3722	0.632			0.14905	0.72035	0.67065			0.2518	0.96215	0.9195			0.121	0.0794	0.22685			0.05605	0.1921	0.2376			0.1571	0.20065	0.336			0.2776	0.139931	0.1914			0.2242	0.212264	0.212264			0.69897	0.69897	1.81291
	0.1165	0.22065	0.6387			0.1878	0.10965	0.27075			0.0951	0.3301	1.1823			0.0783	0.10135	0.2399			0.15095	0.0995	0.16115			0.2701	0.08265	0.3031			0.1713	0.3819	0.2223			0.902	0.2453	0.53725			0.69897	0.69897	1.92942
	0.14585	0.10615	0.1684			0.18255	0.35405	0.25755			0.1325	0.35405	0.66495			0.0893	0.07755	0.17575			0.19335	0.07595	0.26325			0.1372	0.12685	0.496			0.0591	0.1739	0.2737			0.4178	0.1665	0.7842			0.69897	1.17609	1.92942
	0.5822	0.097	0.342			0.3986	0.1487	0.54595			0.4469	0.31215	1.1755			0.08635	0.1086	0.13875			0.16115	0.1955	0.2113			0.25605	0.1977	0.51805			0.2168	0.1286	0.2942			0.5405	0.2214	0.29265			0.69897	0.69897	1.92942
	0.09965	0.215	0.28635			0.1453	0.2641	0.3652			0.4686	1.01615	1.0349			0.0929	0.15315	0.2404			0.08965	0.23765	0.2599			0.0762	0.21775	0.18925			0.2218	0.1153	0.4093			0.1917	0.1528	1.3723			0.69897	1.39794	1.61278
	0.1104	0.17335	0.0792761			0.0833	0.22295	0.103321			0.22995	0.51915	0.178698			0.0647	0.0842	0.07665			0.0592	0.14055	0.122691			0.05445	0.37055	0.13438			0.1615	0.2118	0.139931			0.1448	0.2032	0.212264				0.69897	1.74819
	0.1274	0.321189	0.23755			0.09235	0.4187	0.14755			0.3697	0.51815	1.05505			0.0722	0.34915	0.0853			0.0977	0.67	0.1185			0.11225	0.2824	0.2678			0.1563	0.2584	0.2937			0.17295	0.54375	0.2701				0.69897	0.69897
	0.1578	0.18155	0.49985			0.06955	0.13505	0.16515			0.41135	0.0931	0.90365			0.0841	0.0724	0.14525			0.4243	0.10395	0.1894			0.12935	0.06635	0.2537			0.16255	0.6236	0.256			0.2738	0.7132	0.3399				0.69897	0.69897
	0.11905	0.1497	0.7046			0.1186	0.44585	0.20955			0.4448	0.8336	1.6281			0.09275	0.12085	0.125			0.0867	0.06975	0.10185			0.15585	0.2547	0.2933			0.1987	0.444	0.237			0.2081	0.7405	1.02156				1.74819	0.69897
	0.2726	0.4448	0.61795			0.10985	0.46915	0.5424			0.5329	0.6433	0.4664			0.12543	0.3889	0.0816			0.13935	0.08255	0.2444			0.2552	0.1434	0.1374			0.09395	0.3096	0.1868			0.32555	0.436	0.9476
	0.20435	0.96275	0.09625			0.39825	0.21825	0.092			0.15475	0.61705	0.23225			0.11455	0.1695	0.07665			0.27735	0.26855	0.122691			0.35785	0.3642	0.13438			0.2221	0.1088	0.07185			0.57105	1.0224	0.10395
	0.2187	0.04925	0.4051			0.07125	0.08955	0.0825			0.0498	0.0507	0.30125			0.0753	0.1183	0.1192			0.122691	0.15355	0.122691			0.13438	0.10885	0.557			0.5662	0.2223	0.10345			1.1602	0.5299	0.59395
	0.3178	0.121	0.24385			0.3636	0.762	0.297			0.1924	0.6364	0.86455			0.11295	0.0965867	0.5499			0.1682	0.0626	0.08935			0.2386	0.27275	0.2041			0.2336	0.309	0.4274			0.9044	0.5442	0.2692
	0.1268	0.3361	0.32585			0.20895	0.2774	0.21165			0.41625	0.8459	0.27355			0.12705	0.0948	0.1082			0.1134	0.2539	0.1658			0.0703	0.6118	0.2952			0.2974	0.2698	0.2185			0.1324	1.14963	0.7397
	0.1409	0.1075	0.47495			0.1138	0.162	0.1409			0.5821	0.34825	1.32335			0.09365	0.1453	0.1004			0.0837	0.2005	0.09405			0.16975	0.6989	0.2591			0.18925	0.14215	0.139931			0.1627	0.2615	0.212264
	0.2117	0.3543	0.4382			0.29935	0.2411	0.16945			0.7997	0.99915	1.24775			0.0984	0.1547	0.1015			0.13235	0.16695	0.1393			0.10125	0.2618	0.57065			0.42995	0.12225	0.6532			0.25745	0.27515	0.9153
	0.1247	0.1002	0.2124			0.2639	0.11525	0.21535			0.2164	0.2444	0.94675			0.11743	0.12696	0.3203			0.28905	0.1826	0.2591			0.14796	0.14041	0.4545			0.22005	0.1264	0.139931			0.22015	0.2357	0.212264
	0.1115	0.1409	0.3065			0.1169	0.11435	0.1176			0.2669	0.23715	1.22685			0.15976	0.1016	0.48245			0.1486	0.0628	0.19045			0.2258	0.1863	0.4086			0.11025	0.09775	0.4366			0.32945	0.7965	0.970878
	0.1186	0.50975	0.05145			0.1698	0.5716	0.0719			0.4956	0.88835	0.0498			0.0753	0.1795	0.05375			0.17745	0.16475	0.05145			0.3028	0.1717	0.0589			0.1188	0.3227	0.3334			0.3986	1.0781	1.48676
		0.2994	0.49465				0.326	0.1537				1.45405	1.63735				0.1282	0.1512				0.0868	0.4827				0.2744	0.7173				0.3684	0.5168				1.43005	1.1628
		0.29555	0.07535				0.4561	0.28885				0.19915	0.6619				0.1167	0.1847				0.1063	0.14485				0.17355	0.656				0.3093	0.53935				0.2761	0.20805
		0.3229	0.14005				0.5977	0.22135				1.4692	0.84605				0.1947	0.78605				0.18215	0.23385				0.2492	0.31425				0.2035	0.3739				0.2663	0.3525
		0.163	0.29385				0.42565	0.2414				0.3611	0.721				0.0862	0.2273				0.10425	0.21225				0.12885	0.46565				0.2247	0.33775				0.2874	0.31055
		0.49905	1.0883				0.45585	0.36915				1.3778	1.38725				0.089	0.5784				0.06125	0.267				0.08625	0.32215				0.1135	0.1433				0.30155	0.5672
		0.1792	0.2135				0.35835	0.4704				1.0325	1.0929				0.1611	0.50635				0.1016	0.122691				0.14495	0.4264				0.0994	0.184				0.4437	0.4334
		0.167	0.24135				0.17415	0.37315				0.4861	0.78				0.7771	0.289				0.07245	0.30115				0.46055	0.5786				0.3867	0.139931				0.5491	0.212264
		0.1738	0.04915				0.20545	0.2932				0.9204	0.96945				0.1197	0.13565				0.1447	0.12605				0.1943	0.45965				0.1772	0.1005				0.5674	0.5903
		0.1922	0.52975				0.27225	0.2058				0.892	1.3213				0.4596	0.2179				0.0593	0.29595				0.4134	0.51955				0.3016	0.21875				0.2913	0.4926
		0.08675	0.1768				0.0831	0.16515				0.0514	0.6912				0.155	0.0954				0.122691	0.17505				0.3265	0.226175				0.173	0.1583				0.29645	0.4618
		0.1645	0.0955				0.1341	0.1662				0.6155	0.2645				0.46945	0.0576				0.18725	0.14825				0.3573	0.1573				0.151	0.08715				1.2152	0.1611
		0.34975	0.1513				0.17685	0.2458				0.59875	0.32825				0.1693	0.1277				0.1773	0.1793				0.24085	0.1891				0.3698	0.15205				0.800727	0.21885
		0.359	0.3956				0.1496	0.35595				0.4906	0.948				0.14175	0.2254				0.12365	0.2055				0.38535	0.3106				0.3866	0.0509				0.9196	0.8459
		0.30635	0.3647				0.16235	0.35855				0.7079	1.65445				0.1829	0.94155				0.14605	0.4188				0.3712	0.21875				0.36935	0.26				0.2021	1.2039
		0.29195	0.0792761				0.46105	0.103321				1.155	0.178698				0.14265	0.0565				0.30045	0.07845				0.292	0.0559				0.53935	0.6044				0.20805	0.6522
		0.7693					0.61875					0.6888					0.45745					0.1439					0.21555					0.3739					0.707001
		0.4417					0.2705					0.7071					0.1124					0.1658					0.32155					0.1966					0.6367
		0.0792761					0.103321					0.178698					0.0976043					0.04255					0.06585					0.21					1.13525
		0.20675					0.7583					1.035					0.19995					0.2032					0.53685					0.216					0.4382
		0.2187					0.1827					0.5932					0.07995					0.07205					0.1261					0.21495					0.4111
		0.14645					0.111					0.3395					0.2061					0.25445					0.22565					0.2437					0.3895
		0.31255					0.10055					0.24205					0.2227					0.05725					0.1747					0.1011					0.2608
		0.2117					0.3155					0.8212					0.2694					0.1535					0.34675					0.17355					0.6829
		0.321189					0.5226					0.82405					0.18335					0.23935					0.22905					0.06525					0.3191
		0.2746					0.37205					1.10195					0.0909					0.0647					0.37455					0.0987					0.1384
		0.2723					0.16535					0.53895					0.20585					0.16025					0.1366					0.2719					0.4237
		0.0792761					0.103321					0.178698					0.23965					0.0522					0.0531					0.07605					0.1008
		0.39495					0.1885					1.5641					0.2692					0.5021					0.68665					0.2944					0.59085
		0.33145					0.1952					1.3985					0.1927					0.2219					0.5017					0.1721					0.2701
		1.12835					0.6432					1.5717					0.12855					0.24045					0.26525					0.4597					0.212264
		0.8372					0.60775					1.11215					0.11365					0.2013					0.16535					0.1914					0.212264
		0.4509					0.47985					1.262					0.058					0.24065					0.21915					0.2224					0.5721
		0.26955					0.43285					0.30435					0.06865					0.08285					0.1314					0.1636					0.307279
		0.27905					0.2414					0.6638					0.16115					0.317					0.09825					0.139931					0.212264
		0.53265					0.139					0.70145					0.14815					0.088					0.26665					0.3115					0.193276
		1.07385					0.21965					0.94505					0.10915					0.2714					0.25695					0.3324					0.4586
		0.48875					0.2446					0.62965					0.23575					0.16365					0.33655					0.1741					0.4115
		0.2725					0.1545					1.4784					0.1176					0.06355					0.2617					0.2319					0.47145
		0.13165					0.1877					0.3391					0.07015					0.0804					0.08275					0.139931					0.212264
		0.3406					0.17965					0.53925					0.1145					0.09345					0.23155					0.1448					0.6253
		0.2518					0.133					0.5206					0.0676					0.2133					0.2856					0.4597					0.5708
		0.4447					0.1543					1.54625					0.14985					0.247					0.29725					0.1147					0.3808
		0.89985					0.38845					1.6577					0.07725					0.1581					0.2379					0.2449					0.2021
		0.60105					0.379					0.97705					0.1275					0.2423					0.30815					0.1438					0.4601
		0.4362					0.74075					0.4965					0.09345					0.1305					0.1659					0.3504					0.4466
		0.1498					0.2872					0.9389					0.07585					0.18015					0.5769					0.2329					0.8213
		0.36545					0.20535					0.33445					0.08635					0.23385					0.16355					0.2132					0.4919
		0.17025					0.26455					0.8361					0.3264					0.1689					0.26755					0.3014					0.3187

## Sheet: 2-4
Supplementary Data 2-4. The appearance time of IgA, IgM, IgG and total neutralizing antibodies (NAbs) between mild/moderate and severe cases.
Antibodies	N-IgA		N-IgM		N-IgG			S-IgA		S-IgM		S-IgG			RBD-IgM		RBD-IgG			NAbs
Disease severity	mild	severe	mild	severe	mild	severe		mild	severe	mild	severe	mild	severe		mild	severe	mild	severe		mild	severe
	1	1	1	1	1	4		3	4	4	1	2	4		1	4	1	3		2	1
	1	3	2	4	2	5		3	8	4	4	3	7		2	5	2	4		3	7
	2	4	2	5	2	5		4	9	5	13	3	9		2	7	2	7		4	8
	2	5	2	7	2	6		5	12	6	13	3	11		2	7	2	7		6	13
	2	5	2	8	2	7		7	13	7	14	4	13		2	8	4	8		8	15
	2	6	2	8	2	8		8	13	7	15	4	13		2	9	4	9		8	15
	2	6	3	9	2	8		8	13	8	17	4	14		3	11	4	11		9	16
	2	7	3	10	3	9		8	15	8	18	4	15		3	13	5	12		9	16
	2	7	3	11	3	10		8	15	9	18	4	15		3	14	6	12		10	17
	3	7	3	12	3	11		9	15	9	19	5	15		4	15	6	13		10	19
	3	8	3	13	3	12		9	15	9	19	6	15		4	15	6	14		10	19
	3	8	3	14	4	13		9	15	9	19	6	15		4	15	6	15		11	19
	3	9	4	15	4	13		9	16	10	20	6	15		5	15	7	15		11	19
	3	10	4	15	4	14		10	17	10	21	7	15		5	16	7	15		11	20
	4	11	4	15	4	15		10	18	10	23	7	16		5	17	7	15		12	22
	4	12	4	15	4	15		10	19	10	23	7	17		6	18	8	15		12	23
	4	12	4	15	4	15		10	19	11	24	8	18		6	18	8	15		13	23
	4	13	4	15	4	15		11	19	11	25	8	18		6	18	8	16		13	23
	4	13	5	15	4	15		11	19	11	25	8	18		7	19	8	17		13	24
	4	14	5	16	5	15		11	20	11	27	8	19		7	19	8	18		13	25
	4	15	5	17	5	16		11	20	11		8	19		7	19	8	19		14	27
	4	15	5	18	5	17		11	21	12		9	19		7	19	9	19		14
	5	15	5	18	5	18		11	23	12		10	19		8	22	9	19		14
	5	15	6	18	5	18		12	23	13		10	20		8	23	9	19		15
	5	15	6	19	6	18		12	23	13		10	20		8	23	9	20		15
	5	15	6	19	6	19		12	23	13		10	21		8	23	10	20		15
	5	15	6	19	6	19		12	24	13		10	22		8	24	10	21		16
	6	16	6	20	6	19		12	24	13		10	22		8	25	10	22		16
	6	17	7	20	6	19		12	25	13		11	23		8		10	22		16
	6	18	7	21	7	20		12	25	14		11	23		9		10	23		16
	6	18	7	22	7	20		12	27	14		11	23		9		10	23		16
	6	18	7	23	7	21		12		14		11	24		9		10	23		16
	6	19	7	23	8	22		12		14		11	25		9		11	24		16
	6	19	8	24	8	22		12		15		11	25		9		11	24		16
	7	19	8	25	8	23		12		15		11	27		9		11	25		16
	7	19	8	25	9	23		13		15		11	28		9		11	27		17
	7	20	8	27	9	23		13		15		12			10		11	28		17
	7	20	8		9	24		13		15		12			10		11			17
	7	21	8		9	25		13		16		12			10		11			17
	7	22	8		9	25		13		16		12			10		12			17
	8	22	8		9	27		13		16		12			10		12			18
	8	23	8		9	28		13		16		12			11		12			18
	8	23	8		10			14		16		12			11		12			18
	8	23	9		10			14		16		12			11		12			18
	8	23	9		10			14		16		12			11		12			19
	8	24	9		10			15		17		12			11		12			19
	8	25	9		10			15		18		12			11		12			19
	8	25	9		10			15		18		12			11		12			20
	8	27	9		10			15		19		12			12		12			22
	9	28	9		10			15		20		13			12		12			22
	9		9		10			15		20		13			12		12			22
	9		10		10			16		21		13			12		12			22
	9		10		11			16		22		13			12		13			22
	9		10		11			16		22		13			12		13			23
	9		10		11			16		22		13			12		13			24
	9		10		11			16		22		13			12		13			25
	9		10		11			16		23		14			12		13			25
	9		10		11			16		24		14			12		13			25
	9		10		11			17		24		14			12		14			26
	10		10		11			17		25		14			12		14			26
	10		10		11			17		26		14			12		14			27
	10		10		12			17		27		14			12		14
	10		10		12			17				14			12		14
	10		10		12			17				14			13		14
	10		11		12			18				14			13		14
	10		11		12			18				15			13		14
	10		11		12			19				15			13		14
	10		11		12			19				15			13		14
	10		11		12			19				15			14		15
	10		11		12			20				15			14		15
	10		11		12			20				15			14		15
	10		11		12			21				15			14		15
	11		11		12			22				15			14		15
	11		11		12			22				15			14		15
	11		12		12			22				15			14		15
	11		12		12			22				16			15		15
	11		12		12			22				16			15		15
	11		12		12			23				16			15		16
	11		12		13			24				16			15		16
	11		12		13			25				16			15		16
	11		12		13			25				16			15		16
	11		12		13			26				16			15		16
	11		12		13			27				16			15		16
	12		12		13							16			16		16
	12		12		13							16			16		16
	12		12		13							16			16		16
	12		12		13							17			16		16
	12		12		13							17			16		16
	12		12		13							17			16		17
	12		12		14							17			16		17
	12		12		14							17			16		17
	12		12		14							18			16		18
	12		13		14							18			16		18
	12		13		14							18			17		18
	12		13		14							19			17		18
	12		13		14							19			17		18
	12		13		14							19			18		19
	12		13		14							19			18		19
	12		13		14							19			18		19
	12		13		14							20			19		20
	12		13		14							20			19		20
	13		13		15							20			19		20
	13		13		15							20			19		21
	13		14		15							21			19		21
	13		14		15							22			20		22
	13		14		15							22			21		22
	13		14		15							22			21		22
	13		14		15							22			22		22
	13		14		15							22			22		22
	13		14		15							22			22		22
	13		14		16							22			22		23
	13		14		16							23			22		23
	13		14		16							23			22		24
	14		14		16							24			22		25
	14		14		16							24			23		25
	14		15		16							25			23		26
	14		15		16							25			25		27
	14		15		16							26			25
	14		15		16							26			26
	14		15		16							27			27
	14		15		16
	14		15		16
	14		15		16
	14		15		17
	14		16		17
	15		16		17
	15		16		17
	15		16		17
	15		16		18
	15		16		18
	15		16		18
	15		16		18
	15		16		18
	15		16		19
	15		16		19
	16		16		19
	16		17		19
	16		17		19
	16		17		20
	16		17		20
	16		17		20
	16		18		20
	16		18		20
	16		18		21
	16		18		22
	16		19		22
	16		19		22
	16		19		22
	17		19		22
	17		19		22
	17		19		22
	17		20		23
	17		20		23
	17		20		24
	18		20		24
	18		20		25
	18		20		26
	18		21		26
	18		22		27
	19		22
	19		22
	19		22
	19		22
	19		22
	20		23
	20		23
	20		24
	20		24
	21		25
	22		25
	22		25
	22		26
	22		26
	22		27
	22
	22
	23
	23
	24
	24
	25
	25
	25
	26
	26
	27
The number in the cell represents the time of antibody appearance (days after symptoms onset).

## Sheet: 2-5
Supplementary Data 2-5. The optical density (OD) value of IgA, IgM and IgG antibodies against SARS-CoV-2-N, S and RBD are shown while the NAbs titers showed by geometric mean titers over the time course of the disease.
	N-IgA								N-IgM								N-IgG									S-IgA								S-IgM								S-IgG
	mild				severe				mild				severe				mild				severe					mild				severe				mild				severe				mild				severe
	1-7	8-14	15-21	>21	1-7	8-14	15-21	>21	1-7	8-14	15-21	>21	1-7	8-14	15-21	>21	1-7	8-14	15-21	>21	1-7	8-14	15-21	>21		1-7	8-14	15-21	>21	1-7	8-14	15-21	>21	1-7	8-14	15-21	>21	1-7	8-14	15-21	>21	1-7	8-14	15-21	>21	1-7	8-14	15-21	>21
	0.16	0.15865	0.31875	0.3409	0.321189	0.32535	0.1976	0.1662	0.0924	0.2708	0.1203	0.5609	0.33815	0.368	0.37205	0.1239	0.11055	0.12495	1.3459	0.7219	0.2666	0.27365	0.33785	1.1648		0.100666	0.1588	0.0921	0.312	0.11635	0.0792	0.39945	0.12235	0.122691	0.07805	0.05915	0.09455	0.39185	0.10885	0.1168	0.1244	0.13438	0.1876	0.35035	0.3171	0.19315	0.19165	0.2911	0.78045
	0.1344	0.08715	0.36885	0.2759	0.10865	0.0792761	0.26	0.3133	0.15665	0.2109	0.15705	0.2784	0.1109	0.103321	0.2217	0.4296	0.5864	0.09945	0.5993	1.1358	0.0848	0.178698	0.2217	1.42345		0.11045	0.0878	0.15855	0.157	0.09665	0.156091	0.74525	0.0948	0.0993	0.1643	0.0723	0.2221	0.18885	0.05125	0.09585	0.08205	0.16645	0.20695	0.33265	0.26695	0.108	0.0626	0.33505	0.5106
	0.1104	0.1744	0.18925	0.3646	0.32515	0.0909	0.1657	0.1005	0.20155	0.2496	0.4236	0.4078	0.2397	0.08245	0.22175	0.0615	0.16325	0.1323	0.4728	0.31635	0.50825	0.62865	0.78365	0.04945		0.0708	0.1781	0.2631	0.3869	0.148	0.0854	0.3949	0.150219	0.0904	0.0922	0.1735	0.46715	0.23425	0.108	0.35445	0.0539	0.3644	0.1331	0.54525	0.5789	0.3506	0.1097	0.24815	0.06735
	0.16885	0.18615	0.374	0.2297	0.22325	0.15555	0.1642	0.5437	0.1159	0.2116	0.22965	0.20165	0.1118	0.13095	0.19625	0.1284	0.58655	0.10305	1.57805	1.0398	0.8661	0.51055	1.25135	1.5611		0.11615	0.108	0.17865	0.19985	0.1202	0.08075	0.18335	0.1683	0.08835	0.12685	0.2241	0.2533	0.08115	0.0844	0.199	0.121	0.18775	0.2376	0.4597	1.18675	0.12475	0.13255	0.877	0.51805
	0.1732	0.13525	0.3708	0.10355	0.16945	0.342	0.1792	0.37105	0.2083	0.1726	0.2997	0.1143	0.2977	0.44005	0.29105	0.1817	0.8622	0.17405	0.4469	0.6306	0.690695	1.3131	0.82815	0.99865		0.1268	0.33705	0.1152	0.10115	0.12315	0.3146	0.9254	0.3013	0.09905	0.08715	0.1874	0.17945	0.1532	0.19265	0.10155	0.22245	0.17395	0.2357	0.7329	0.3012	0.12575	0.68595	0.235	0.45275
	0.18255	0.13795	0.0792761	0.3812	0.1104	0.10615	0.45905	0.41745	0.1814	0.1711	0.103321	0.2061	0.0833	0.35405	1.0879	0.21465	0.7138	0.2786	0.178698	0.49035	0.22995	0.35405	1.4133	1.1281		0.1364	0.09125	0.32195	0.13815	0.0647	0.07755	0.13675	0.2484	0.09215	0.1248	0.52375	0.24675	0.0592	0.07595	0.1176	0.24895	0.1395	0.332	0.36065	1.21865	0.05445	0.12685	0.2975	0.456725
	0.11775	0.12045	0.62225	0.3786	0.1274	0.1497	0.17515	0.0792761	0.12075	0.17215	0.2794	0.1862	0.09235	0.44585	0.1636	0.103321	0.6485	0.12325	0.2708	0.806	0.3697	0.8336	0.56155	0.178698		0.0947	0.07565	0.07805	0.1648	0.0722	0.12085	0.1286	0.209396	0.11435	0.06415	0.21745	0.17585	0.0977	0.06975	0.13915	0.05755	0.1502	0.086	0.138	0.3382	0.11225	0.2547	0.289025	0.06425
	0.16595	0.20405	0.44835	0.65835	0.2187	0.1409	0.05025	0.24895	0.2039	0.4631	0.5054	1.10565	0.07125	0.11435	0.06925	0.18465	0.59375	1.01385	0.79005	1.5516	0.0498	0.23715	0.04995	1.5372		0.08965	0.21345	0.33885	0.45475	0.0753	0.1016	0.113677	0.3073	0.0839	0.2092	0.41515	0.20315	0.122691	0.0628	0.122691	0.27085	0.16365	0.23655	0.28165	0.2181	0.13438	0.1863	0.08605	0.3594
	0.13585	0.0792761	1.536	0.47725	0.3178	0.1792	0.0792761	0.598	0.31905	0.103321	0.50355	0.4369	0.3636	0.35835	0.103321	0.2158	0.8836	0.178698	0.7357	0.34875	0.1924	1.0325	0.178698	0.914		0.13105	0.0946322	0.1615	0.088	0.11295	0.1611	0.137371	0.41865	0.1439	0.0571	0.1256	0.1982	0.1682	0.1016	0.06155	0.32945	0.1311	0.0854	0.2647	0.2165	0.2386	0.14495	0.0586	0.43105
	0.1188	0.41755	0.5162	0.34785	0.1409	0.14645	0.43745	0.2683	0.22075	0.31705	0.6417	0.48115	0.1138	0.111	0.28665	0.5976	0.6154	0.8545	0.73665	1.297	0.5821	0.3395	0.95385	0.9338		0.1425	0.0786	0.12405	0.25705	0.09365	0.2061	0.19995	0.20325	0.14995	0.1524	0.23965	0.50875	0.0837	0.25445	0.1998	0.2722	0.11875	0.1499	0.2105	0.2401	0.16975	0.22565	0.2435	0.38855
	0.1354	0.3704	0.2967	0.23695		0.0792761	0.0792761	0.5779	0.168	0.34575	1.18245	0.25955		0.103321	0.103321	0.16595	0.4357	1.2703	1.0021	1.37845		0.178698	0.178698	1.02415		0.11765	0.1094	0.0891	0.09155		0.23965	0.112797	0.248	0.1057	0.35385	0.14155	0.23645		0.0522	0.122691	0.3326	0.09735	0.1952	0.2599	0.3941		0.0531	0.13438	0.4697
	0.12485	0.0687	0.9003	0.6946		0.33145	0.632	0.16925	0.19445	0.12495	0.23705	0.4639		0.1952	0.67065	0.1225	0.5	0.21755	1.47335	1.4925		1.3985	0.9195	0.3587		0.13425	0.1092	0.13025	0.47915		0.1927	0.22685	0.1171	0.144	0.13545	0.3074	0.2906		0.2219	0.2376	0.10445	0.12705	0.24	0.29615	0.43875		0.5017	0.336	0.2532
	0.0833	0.69965	0.3956	0.22605		1.07385	0.1684	0.321189	0.137	1.10165	0.22815	0.1664		0.21965	0.25755	0.20645	0.18515	0.68695	1.5309	0.26945		0.94505	0.66495	0.5574		0.102	0.13515	0.14675	0.1091		0.10915	0.17575	0.25785	0.16945	0.0772	0.1565	0.122691		0.2714	0.26325	0.3585	0.3056	0.19865	0.3959	0.1678		0.25695	0.496	0.1111
	0.126	0.15675	0.32325	0.161			0.342	0.76345	0.07245	0.12845	0.4433	0.27715			0.54595	0.1949	0.2268	0.3391	1.0436	0.2247			1.1755	1.0654		0.1221	0.08795	0.1043	0.22305			0.13875	0.175	0.1468	0.2894	0.29895	0.16775			0.2113	0.267	0.1603	0.07555	0.1779	0.3381			0.51805	0.38505
	0.0749	0.089	0.36935	0.3324			0.23755	0.9634	0.1044	0.24225	0.50485	0.6134			0.14755	0.1719	0.21345	0.86095	1.59775	0.7534			1.05505	1.28955		0.0819	0.09835	0.1598	0.21885			0.0853	0.1191	0.14785	0.21435	0.2199	0.12815			0.1185	0.31005	0.1644	0.1698	0.43535	0.2152			0.2678	0.3028
	0.175	0.0792761	0.563	0.38885			0.2124		0.18875	0.103321	0.45395	0.1641			0.21535		0.5505	0.178698	1.1409	1.1635			0.94675			0.1774	0.0825841	0.10405	0.12245			0.3203		0.17105	0.122691	0.5254	0.26145			0.2591		0.2775	0.13438	0.37305	0.61705			0.4545
	0.09395	0.42435	0.17145	0.1811			0.3065		0.15395	0.19155	0.612	0.2338			0.1176		0.2636	0.26095	1.69975	0.8104			1.22685			0.0678	0.15065	0.10555	0.22985			0.48245		0.1981	0.26155	0.1631	0.3501			0.19045		0.2441	0.1975	0.2472	1.4272			0.4086
	0.0729	0.2711	0.2976	0.2619			0.05145		0.10515	0.11645	0.4706	0.1291			0.0719		0.16745	0.2332	0.64785	0.74615			0.0498			0.0943	0.1302	0.65185	0.2314			0.05375		0.10435	0.05955	0.12615	0.1438			0.05145		0.1456	0.1762	0.37535	0.40695			0.0589
	0.1732	1.0972	0.6304	0.479			0.49465		0.10105	0.2298	0.4177	0.32655			0.1537		0.30635	1.39755	1.2414	1.14565			1.63735			0.09105	0.31775	0.10555	0.30935			0.1512		0.0542	0.17265	0.2277	0.47505			0.4827		0.2806	0.1108	0.4385	1.02705			0.7173
	0.2448	0.40725	0.30355	0.1742			0.14005		0.25805	0.25795	0.49005	0.1053			0.22135		0.35605	0.7997	1.1962	0.2278			0.84605			0.07165	0.1521	0.34935	0.09485			0.78605		0.24885	0.09995	0.16915	0.122691			0.23385		0.0913	0.1564	0.3091	0.3651			0.31425
	0.2322	0.14645	0.6755	0.1357			1.0883		0.3729	0.1537	0.47915	0.1825			0.36915		0.64685	1.723	1.0512	0.55295			1.38725			0.11765	0.49265	0.16055	0.22145			0.5784		0.15085	0.101	0.23045	0.2183			0.267		0.11905	0.1665	0.2434	1.21885			0.32215
	0.0964	0.2201	0.3316				0.2135		0.113	0.747	0.1471				0.4704		0.4774	1.65785	1.3499				1.0929			0.07715	0.11895	0.21925				0.50635		0.0686	0.23065	0.18685				0.122691		0.2021	0.25165	0.52095				0.4264
	0.1526	0.1428	0.47115				0.3956		0.1852	0.115	0.15375				0.35595		1.22715	0.2753	1.967				0.948			0.13095	0.08825	0.20515				0.2254		0.11685	0.08015	0.33015				0.2055		0.26945	0.08585	1.01615				0.3106
	0.20485	0.12715	0.1489						0.1123	0.1694	0.0968						0.4179	0.16735	0.46715							0.0752	0.0943	0.11885						0.08585	0.11515	0.12405						0.0881	0.1143	0.1891
	0.4469	0.16765	0.15045						0.28825	0.14025	0.166						0.31815	0.2568	0.4786							0.1185	0.1331	0.287						0.13925	0.06525	0.1512						0.159145	0.42365	0.3599
	0.3328	0.12635	0.321189						0.1711	0.1411	0.10135						0.81535	0.1376	0.6493							0.1501	0.0824	0.20605						0.2288	0.24065	0.0994						0.2332	0.3518	0.4114
	0.1078	0.48875	0.1327						0.09	0.24885	0.1631						0.1768	0.7999	1.35985							0.1097	0.13595	0.14315						0.128	0.12255	0.15225						0.14968	0.29575	0.4846
	0.0858	0.6127	0.0792761						0.09155	0.72405	0.103321						0.1811	1.40155	0.178698							0.0967	0.09415	0.168656						0.09365	0.2021	0.05595						0.1385	0.13438	0.0542
	0.079	0.41615	0.36885						0.10265	0.26585	0.38745						0.2752	0.5023	0.04945							0.0862	0.15585	0.08585						0.1518	0.19505	0.0505						0.23964	0.34335	0.0522
	0.08205	0.13835	0.27475						0.19035	0.27655	0.2823						0.11365	0.1258	0.5112							0.0541	0.0977	0.1689						0.195	0.09095	0.24455						0.21334	0.18875	0.3838
	0.1094	0.1367	0.6387						0.1187	0.33185	0.27075						0.13575	0.9246	1.1823							0.1475	0.0761	0.2399						0.5594	0.18945	0.16115						0.1252	0.10985	0.3031
	0.2914	0.13395	0.28635						0.1305	0.15045	0.3652						0.9457	0.10425	1.0349							0.12445	0.0852	0.2404						0.1047	0.1744	0.2599						0.23465	0.13065	0.18925
	0.0687	0.0792761	0.0792761						0.16055	0.103321	0.103321						0.4949	0.178698	0.178698							0.114	0.2654	0.07665						0.139	0.122691	0.122691						0.1095	0.13438	0.13438
	0.15525	0.60985	0.49985						0.1852	0.46275	0.16515						1.22715	0.5426	0.90365							0.1187	0.28405	0.14525						0.1234	0.38595	0.1894						0.15305	0.34605	0.2537
	0.12235	0.59965	0.7046						0.1598	0.24725	0.20955						0.4324	1.27655	1.6281							0.0852	0.28455	0.125						0.08255	0.2335	0.10185						0.16125	0.2695	0.2933
	0.1219	0.143	0.61795						0.45145	0.1438	0.5424						0.45145	0.46645	0.4664							0.10535	0.08305	0.0816						0.1284	0.1609	0.2444						0.1254	0.1395	0.1374
	0.18435	0.3722	0.09625						0.14905	0.72035	0.092						0.2518	0.96215	0.23225							0.121	0.0794	0.07665						0.05605	0.1921	0.122691						0.1571	0.20065	0.13438
	0.1165	0.22065	0.4051						0.1878	0.10965	0.0825						0.0951	0.3301	0.30125							0.0783	0.10135	0.1192						0.15095	0.0995	0.122691						0.2701	0.08265	0.557
	0.14585	0.097	0.24385						0.18255	0.1487	0.297						0.1325	0.31215	0.86455							0.0893	0.1086	0.5499						0.19335	0.1955	0.08935						0.1372	0.1977	0.2041
	0.5822	0.215	0.32585						0.3986	0.2641	0.21165						0.4469	1.01615	0.27355							0.08635	0.15315	0.1082						0.16115	0.23765	0.1658						0.25605	0.21775	0.2952
	0.09965	0.17335	0.47495						0.1453	0.22295	0.1409						0.4686	0.51915	1.32335							0.0929	0.0842	0.1004						0.08965	0.14055	0.09405						0.0762	0.37055	0.2591
	0.1578	0.321189	0.4382						0.06955	0.4187	0.16945						0.41135	0.51815	1.24775							0.0841	0.34915	0.1015						0.4243	0.67	0.1393						0.12935	0.2824	0.57065
	0.11905	0.18155	0.07535						0.1186	0.13505	0.28885						0.4448	0.0931	0.6619							0.09275	0.0724	0.1847						0.0867	0.10395	0.14485						0.15585	0.06635	0.656
	0.2726	0.4448	0.29385						0.10985	0.46915	0.2414						0.5329	0.6433	0.721							0.12543	0.3889	0.2273						0.13935	0.08255	0.21225						0.2552	0.1434	0.46565
	0.20435	0.96275	0.24135						0.39825	0.21825	0.37315						0.15475	0.61705	0.78							0.11455	0.1695	0.289						0.27735	0.26855	0.30115						0.35785	0.3642	0.5786
	0.1268	0.04925	0.04915						0.20895	0.08955	0.2932						0.41625	0.0507	0.96945							0.12705	0.1183	0.13565						0.1134	0.15355	0.12605						0.0703	0.10885	0.45965
	0.2117	0.121	0.52975						0.29935	0.762	0.2058						0.7997	0.6364	1.3213							0.0984	0.0965867	0.2179						0.13235	0.0626	0.29595						0.10125	0.27275	0.51955
	0.1247	0.3361	0.1768						0.2639	0.2774	0.16515						0.2164	0.8459	0.6912							0.11743	0.0948	0.0954						0.28905	0.2539	0.17505						0.14796	0.6118	0.226175
	0.1115	0.1075	0.0955						0.1169	0.162	0.1662						0.2669	0.34825	0.2645							0.15976	0.1453	0.0576						0.1486	0.2005	0.14825						0.2258	0.6989	0.1573
	0.1186	0.3543	0.1513						0.1698	0.2411	0.2458						0.4956	0.99915	0.32825							0.0753	0.1547	0.1277						0.17745	0.16695	0.1793						0.3028	0.2618	0.1891
		0.1002	0.3647							0.11525	0.35855							0.2444	1.65445								0.12696	0.94155							0.1826	0.4188							0.14041	0.21875
		0.50975	0.0792761							0.5716	0.103321							0.88835	0.178698								0.1795	0.0565							0.16475	0.07845							0.1717	0.0559
		0.2994								0.326								1.45405									0.1282								0.0868								0.2744
		0.29555								0.4561								0.19915									0.1167								0.1063								0.17355
		0.3229								0.5977								1.4692									0.1947								0.18215								0.2492
		0.163								0.42565								0.3611									0.0862								0.10425								0.12885
		0.49905								0.45585								1.3778									0.089								0.06125								0.08625
		0.167								0.17415								0.4861									0.7771								0.07245								0.46055
		0.1738								0.20545								0.9204									0.1197								0.1447								0.1943
		0.1922								0.27225								0.892									0.4596								0.0593								0.4134
		0.08675								0.0831								0.0514									0.155								0.122691								0.3265
		0.1645								0.1341								0.6155									0.46945								0.18725								0.3573
		0.34975								0.17685								0.59875									0.1693								0.1773								0.24085
		0.359								0.1496								0.4906									0.14175								0.12365								0.38535
		0.30635								0.16235								0.7079									0.1829								0.14605								0.3712
		0.29195								0.46105								1.155									0.14265								0.30045								0.292
		0.7693								0.61875								0.6888									0.45745								0.1439								0.21555
		0.4417								0.2705								0.7071									0.1124								0.1658								0.32155
		0.0792761								0.103321								0.178698									0.0976043								0.04255								0.06585
		0.20675								0.7583								1.035									0.19995								0.2032								0.53685
		0.2187								0.1827								0.5932									0.07995								0.07205								0.1261
		0.31255								0.10055								0.24205									0.2227								0.05725								0.1747
		0.2117								0.3155								0.8212									0.2694								0.1535								0.34675
		0.321189								0.5226								0.82405									0.18335								0.23935								0.22905
		0.2746								0.37205								1.10195									0.0909								0.0647								0.37455
		0.2723								0.16535								0.53895									0.20585								0.16025								0.1366
		0.39495								0.1885								1.5641									0.2692								0.5021								0.68665
		1.12835								0.6432								1.5717									0.12855								0.24045								0.26525
		0.8372								0.60775								1.11215									0.11365								0.2013								0.16535
		0.4509								0.47985								1.262									0.058								0.24065								0.21915
		0.26955								0.43285								0.30435									0.06865								0.08285								0.1314
		0.27905								0.2414								0.6638									0.16115								0.317								0.09825
		0.53265								0.139								0.70145									0.14815								0.088								0.26665
		0.48875								0.2446								0.62965									0.23575								0.16365								0.33655
		0.2725								0.1545								1.4784									0.1176								0.06355								0.2617
		0.13165								0.1877								0.3391									0.07015								0.0804								0.08275
		0.3406								0.17965								0.53925									0.1145								0.09345								0.23155
		0.2518								0.133								0.5206									0.0676								0.2133								0.2856
		0.4447								0.1543								1.54625									0.14985								0.247								0.29725
		0.89985								0.38845								1.6577									0.07725								0.1581								0.2379
		0.60105								0.379								0.97705									0.1275								0.2423								0.30815
		0.4362								0.74075								0.4965									0.09345								0.1305								0.1659
		0.1498								0.2872								0.9389									0.07585								0.18015								0.5769
		0.36545								0.20535								0.33445									0.08635								0.23385								0.16355
		0.17025								0.26455								0.8361									0.3264								0.1689								0.26755

## Sheet: 2-6
Supplementary Data 2-6. The weekly positive rates of antibodies against SARS-CoV-2 in patients with different severity.
		N-IgA		N-IgM		N-IgG
		mild	severe	mild	severe	mild	severe
	1-7	80	100	66	40	64	50
	8-14	89.4	76.9	86.3	61.5	72.6	69.2
	15-21	84.6	82.6	82.6	78.2	82.6	78.2
	>21	100	93.3	85.7	66.6	85.7	86.6
		S-IgA		S-IgM		S-IgG
		mild	severe	mild	severe	mild	severe
	1-7	10	10	12	20	32	20
	8-14	42.1	46.1	28.4	23	51.5	38.4
	15-21	51.9	65.2	36.5	39.1	75	82.6
	>21	66.6	73.3	57.1	60	95.2	80
		RBD-IgM		RBD-IgG
		mild	severe	mild	severe
	1-7	44	40	30	40
	8-14	55.7	38.4	55.7	53.8
	15-21	61.5	56.5	69.2	69.5
	>21	76.1	46.6	80.9	66.6
		NAbs
		mild	severe
	1-7	10.5	25
	8-14	43.2	33.3
	15-21	65.8	83.3
	>21	85	72.7
